# Supplementary material for: Embedding the Bioactive Agent in Dye Structure for Development of Environmentally Sustainable Bioactive Textiles
Source: Biomimetics (Basel). 2026 Jul 8;11(7):477. doi: 10.3390/biomimetics11070477 (PMC13406689; doi:10.3390/biomimetics11070477)
Supplement: Supplementary file 1 [file biomimetics-11-00477-s001.zip]

Archive with 1 entries (1 files):
- biomimetics-4324686-supplementary.pdf
